# Supplementary material for: Perceptual visual dependence for spatial orientation in patients with schizophrenia
Source: PLoS One. 2022 Dec 1;17(12):e0278718. doi: 10.1371/journal.pone.0278718 (PMC9714874; doi:10.1371/journal.pone.0278718)
Supplement: S1 File — (XLSX) [file pone.0278718.s001.xlsx]

## Sheet: Control
ALIGNMENT ERRORS										ALIGNMENT TIME
Subject	SVV	Disc 0	Disc -30	Disc +30	Abs SVV	Abs 0	Abs Disc -30	Abs Disc +30	Mean Abs	SVV	Disc 0	Disc -30	Disc +30	Mean Rotating Disc Time		VD Frame-30	VD Frame +30	Mean VD	Gender
1	-1.125	-0.75	-1.5	-0.25	1.125	0.75	1.5	0.5	1	10.3818	20.1728	16.5225	17.087	16.8047		0.75	-0.25	0.25	2
2	1.5	0.5	0.5	2	1.5	0.75	0.75	2	1.375	5.227	6.71425	4.595	4.464	4.5295		0	1.25	0.625	2
3	0.25	0.125	-0.125	0.75	0.25	0.125	0.125	0.75	0.4375	7.3465	12.2298	11.021	10.5457	10.7834		0	0.625	0.3125	1
4	-1.125	-1.125	-2.75	-0.625	1.125	1.125	2.75	0.625	1.6875	6.2835	9.22725	14.0465	10.5068	12.2766		1.625	-0.5	0.5625	2
5	-0.5	-1	-1.625	0.625	0.5	1.5	1.625	0.875	1.25	10.9325	11.5107	12.9265	15.7145	14.3205		0.125	-0.625	-0.25	1
6	-0.375	0.125	-0.375	0.625	0.875	0.625	0.875	1.125	1	6.45625	8.512	10.2955	5.83525	8.06537		0.25	0.5	0.375	1
7	1	1.125	1.75	1.25	1	1.125	1.75	1.25	1.5	5.2635	7.15775	5.7065	6.5225	6.1145		0.625	0.125	0.375	1
8	-0.5	-0.625	-3	0.625	0.75	0.875	3	1.125	2.0625	5.47025	7.3675	8.13275	7.65925	7.896		2.125	0.25	1.1875	1
9	0.125	-1.375	-3.125	3	1.625	2.125	3.375	3	3.1875	4.10325	5.4165	7.46925	4.377	5.92313		1.25	0.875	1.0625	2
10	2.25	3.625	1.75	6.5	2.25	3.625	1.75	6.5	4.125	3.301	3.41275	4.387	4.6725	4.52975		-1.875	2.875	0.5	2
11	0.5	0.375	-0.5	1.75	0.5	0.625	1.25	1.75	1.5	5.88325	8.1695	5.78725	5.44525	5.61625		0.625	1.125	0.875	1
12	-1.125	-2.375	-3.125	0.75	1.125	2.375	3.125	0.75	1.9375	14.1145	13.1325	16.8375	16.5225	16.68		0.75	-1.625	-0.4375	1
13	1.125	1.125	-0.875	2.5	1.125	1.125	0.875	2.5	1.6875	7.60125	12.1528	14.7993	11.1215	12.9604		-0.25	1.375	0.5625	1
14	0.5	0.125	0	0.75	0.5	0.375	0.25	0.75	0.5	6.60625	12.7812	8.46825	10.4537	9.461		-0.125	0.375	0.125	1
15	-0.75	-0.875	-1	-1	0.75	0.875	1	1	1	6.12625	8.3455	6.486	7.4065	6.94625		0.125	0.125	0.125	1
16	0.5	-0.625	-0.25	-0.125	1	0.875	0.5	1.125	0.8125	5.49975	14.1328	7.93625	17.012	12.4741		-0.375	0.25	-0.0625	1
17	0.25	1	-0.125	4.125	1	1	0.625	4.125	2.375	9.2265	9.8345	12.8803	12.1578	12.519		-0.375	3.125	1.375	1
18	-0.375	0.875	-3.5	2.75	0.875	1.625	3.5	2.75	3.125	11.068	12.0252	14.2495	9.9165	12.083		1.875	1.125	1.5	1
19	0.875	1	1.75	1.625	0.875	1	1.75	1.625	1.6875	2.49075	2.90575	3.737	2.858	3.2975		0.75	0.625	0.6875	1
Subject	Gender	Age	Height / Weight	Marital Status	Profession	Education level	Mean VD	Age		Age	Mean VD
1	2	30	166/88	2	Physiotherapist	2	0.25	30		30	0.25
2	2	36	159/48	2	Occupational Therapist	3	0.625	36		36	0.625
3	1	31	173/73	2	Physiotherapist	2	0.3125	31		31	0.3125
4	2	41	156/97	2	Physiotherapist	3	0.5625	41		41	0.5625
5	1	28	180/77	1	unemployee	1	-0.25	28		28	-0.25
6	1	42	168/85	2	Engineering technician	1	0.375	42		42	0.375
7	1	20	173/98	1	Student	1	0.375	20		20	0.375
8	1	20	174/83	1	Student	2	1.1875	20		20	1.1875
9	2	30	157/57	2	Occupational Therapist	2	1.0625	30		30	1.0625
10	2	33	163/62	2	Occupational Therapist	2	0.5	33		33	0.5
11	1	27	178/95	2	Speech & Language	2	0.875	27		27	0.875
12	1	47	157/58	2	Patient service corrdinator	1	-0.4375	47		47	-0.4375
13	1	36	172/92	1	Physiotherapist	2	0.5625	36		36	0.5625
14	1	29	168/117	1	Electician	2	0.125	29		29	0.125
15	1	31	184/85	2	Patient service corrdinator	1	0.125	31		31	0.125
16	1	53	173/62	2	Maintinance 15 years	0	-0.0625	53		53	-0.0625
17	1	21	179/63	1	Unemployed	0	1.375	21		21	1.375
18	1	47	179/77	2	Secrtary	1	1.5	47		47	1.5
19	1	21	165/61	1	Student	2	0.6875	21		21	0.6875

## Sheet: SCZ-Patients
	ALIGNMENT ERRORS									ALIGNMENT TIME
Subject	SVV	Disc 0	Disc -30	Disc +30	Abs SVV	Abs 0	Abs Disc -30	Abs Disc +30	Mean Abs	SVV	Disc 0	Disc -30	Disc +30	Mean Rotating Disc Time		VD Frame -30	VD Frame +30	Mean VD	Duration of illness (Years)	Age
Patient 1	-0.125	-0.625	-2.125	0.875	0.875	1.375	2.125	0.875	1.5	7.83325	11.4223	11.9038	17.8523	14.878		0.75	-0.5	0.125	10	29
Patient 2	1	0.75	0	1.875	1	0.75	1	1.875	1.4375	6.6595	9.83675	8.26175	8.662	8.46187		0.25	1.125	0.6875	12	38
Patient 3	-2.75	-2.75	-8.375	2	3.25	2.75	8.375	2.25	5.3125	7.04425	11.2088	14.3085	21.1035	17.706		5.625	-0.5	2.5625	22	45
Patient 4	-0.25	-1.375	-1	0.5	1	1.375	1	0.75	0.875	5.76425	6.68025	8.412	6.7155	7.56375		-0.375	-0.625	-0.5	2	21
Patient 5	-0.375	-1.5	-1.25	-0.5	0.625	1.5	1.5	0.75	1.125	11.0218	14.0968	25.7177	13.9093	19.8135		0	-0.75	-0.375	13	28
Patient 6	0.75	0.375	0.375	0.375	0.75	0.375	0.375	0.375	0.375	11.8552	14.964	13.4225	12.0192	12.7209		0	0	0	9	26
Patient 7	0.875	1.25	1.75	0.875	0.875	1.25	1.75	0.875	1.3125	10.4195	34.5343	10.0038	10.3115	10.1576		0.5	-0.375	0.0625	5	30
Patient 8	-0.25	0.25	0	1.25	0.25	0.5	0.5	1.25	0.875	10.2203	13.3193	11.6137	12.7165	12.1651		0	0.75	0.375	0	18
Patient 9	-2.125	-2.875	-3.875	-1.75	2.125	2.875	3.875	1.75	2.8125	5.88625	7.253	8.29425	9.28425	8.78925		1	-1.125	-0.0625	2	20
Patient 16	-0.75	-0.25	-4.25	-0.75	4	1.25	4.25	2.75	3.5	4.2785	5.24775	4.17375	3.9965	4.08512		3	1.5	2.25	28	56
Patient 19	-0.25	-0.75	-0.75	-0.625	0.5	0.75	0.75	0.625	0.6875	7.922	8.01825	8.56575	11.3752	9.9705		0	-0.125	-0.0625	16	31
Patient 20	-1.375	-1.25	-3.375	1.125	1.875	1.25	3.375	2.375	2.875	16.4168	15.5452	17.4707	16.5085	16.9896		2.125	1.125	1.625	39	67
Patient 22	-0.5	-2.625	-4.25	3.25	0.5	2.625	4.25	3.25	3.75	3.807	5.38575	5.083	4.89775	4.99038		1.625	0.625	1.125	21	45
Patient 24	0	0.5	-1.5	0.75	0.5	0.75	1.5	1	1.25	13.4558	15.5557	17.1938	13.0845	15.1391		0.75	0.25	0.5	26	50
Patient 25	0	-0.125	-0.25	1.25	1.25	1.125	0.75	1.25	1	8.9645	8.49775	12.1557	12.665	12.4104		-0.375	0.125	-0.125	1	19
Patient 26	1.25	0.625	-0.625	2.375	1.25	0.625	1.125	2.375	1.75	14.4425	12.5017	10.0988	11.5125	10.8056		0.5	1.75	1.125	9	28
Patirnt 21	-0.25	0	-1.375	1.875	1	1	1.375	2.125	1.75	9.0785	9.333	18.8487	15.3135	17.0811		0.375	1.125	0.75	9	28
Patient 23	-2.5	-3.625	-6.25	0.25	2.5	3.625	6.25	3.75	5	13.9697	8.891	15.3785	9.60225	12.4904		2.625	0.125	1.375	35	61
Subject	Gender	Age	Height / Weight	Marital Status	Profession	Education (Years)	Scores on Psychiatry Tests	Age at onset/diagnosis of disease (years)	Duration of illness (Years)	Inpatient Stay Duration (Admissions)	Negative Symptoms	PANSS - N	Positive Symptoms	PANSS - P	PANSS - GP	Duration of treatment (months)	Typical anti-psycho	Atytpical anti-psycho	Comb anti-psych	SSRI	SNRI	TCA	Atypical anti-dep	Comb anti-dep	BZ	Anti-conv	Lithium	Proporanolol	Anti-chol
Patient 1	1	29	182/96	2	Mechanic	1	86	19	10	3	Y	28	Y	27	31	120	0	1	0	0	0	0	0	0	0	0	0	0	0
Patient 2	2	38	156/46	2	Unemployed	2	54	26	12	4	Y	19	Y	15	20	144	0	1	0	0	0	0	0	0	0	0	0	0	0
Patient 3	2	45	162/59	1	Unemployed	1	65	23	22	8	Y	23	Y	21	21	264	0	1	0	0	0	0	0	0	0	0	0	0	0
Patient 4	2	21	169/45	2	Unemployed	1	63	19	2	1	Y	9	Y	15	39	24	0	0	0	0	0	1	0	0	0	0	0	0	0
Patient 5	1	28	172/82	1	Unemployed	1	73	15	13	5	Y	29	Y	22	22	156	0	1	0	0	0	0	0	0	0	0	0	0	0
Patient 6	1	26	173/72	2	Security	1	83	17	9	4	Y	24	Y	21	38	108	0	1	0	0	0	0	0	0	0	0	0	0	0
Patient 7	1	30	147/65	1	Unemployed	2	79	25	5	1	Y	32	Y	21	26	60	0	0	0	0	1	0	0	0	1	1	0	0	0
Patient 8	1	18	173/79	2	Unemployed	1	103	18	0	1	Y	32	Y	30	41	1	0	1	0	0	0	0	0	0	0	0	0	0	0
Patient 9	1	20	172/82	2	Unemployed	2	85	18	2	1	Y	28	Y	26	31	24	0	1	0	0	1	0	0	0	0	0	0	0	1
Patient 16	1	56	173/97	2	Teacher	1	77	28	28	6	Y	31	Y	12	34	336	0	1	0	0	0	0	0	0	0	0	0	0	0
Patient 19	1	31	176/95	2	Unemployed	2	62	15	16	7	Y	22	Y	11	29	192	0	1	0	0	0	0	0	0	0	0	0	0	1
Patient 20	1	67	174/77	1	Unemployed	1	77	28	39	4	Y	22	Y	28	27	468	0	1	0	0	0	0	0	0	1	0	0	0	1
Patient 22	1	45	169/97	2	Unemployed	2	76	24	21	3	Y	30	Y	27	19	252	0	2	1	0	0	0	0	0	0	1	0	0	1
Patient 24	1	50	169/79	1	Cashier	2	76	24	26	6	Y	21	Y	31	24	312	1	1	1	1	0	0	0	0	1	0	0	0	1
Patient 25	1	19	178/87	1	Unemployed	1	65	18	1	1	Y	32	Y	14	19	12	0	1	0	0	0	0	0	0	0	1	0	0	1
Patient 26	2	28	153/85	1	Unemployed	1	64	19	9	4	Y	11	Y	13	40	108	0	2	1	1	0	0	0	0	1	1	0	0	1
Patirnt 21	2	28	173/92	1	Security	Secondary	50	19	9	8	Y	15	Y	13	22	108	0	1	0	0	0	0	0	0	0	0	0	0	0
Patient 23	1	61	178/67	1	Unemployed	Secondary	88	26	35	2	Y	30	Y	17	41	420	0	2	1	0	0	0	0	0	0	0	0	0	1
